# Supplementary material for: Factors associated with tuberculosis treatment delay in patients co-infected with HIV in a high prevalence area in Brazil
Source: PLoS One. 2018 Apr 6;13(4):e0195409. doi: 10.1371/journal.pone.0195409 (PMC5889181; doi:10.1371/journal.pone.0195409)
Supplement: S1 File — Data set used for data analysis. (XLSX) [file pone.0195409.s001.xlsx]

## Sheet: BancoHIVBetania_14.06_withnew_v
Gender	Race	scholar	marriage	income	households	personincome	city	nrooms	homeless	prisioner	smokenew	drugsuse	Marijuana	Crack	Cocaine	Heroine	Hashish	Ecstasy	Other	estimulant	number_drugs	alcohol	sexbehav	TreatINI	timesympt	weight	albumin	hemoglobin	linfocit	comorb	HBP	heart	DM	HEP_B	HEP_C	COPD	comorb1	comorb2	comorb3	total_comorb	neuro	STD	respiratory	other_comorb	psych	psydis	TB_PREV	class_episode	timetbprev
0	1	6	1	3	4	2	1	5	0	0	2	0	0	0	0	0	0	0	0	4	0	0	1	0	160	1	5.8	11.4	968	1	1	1	0	0	0	0	0	0	0	1	0	0	0	0	0	0	0	0	888
0	3	1	2	1	6	0	40	5	0	0	3	0	0	0	0	0	0	0	0	4	0	0	1	25	38	1	4.4	14	3253.5	0	0	0	0	0	0	0	0	0	0	0	0	0	0	0	0	0	0	0	888
1	1	1	1	1	4	0	1	2	0	0	3	0	0	0	0	0	0	0	0	4	0	0	1	37	34	0	4.1	15.5	2257	1	1	1	0	0	0	0	1	0	0	2	0	0	0	0	0	0	1	1	2
1	1	2	1	1	3	0	51	4	0	0	1	1	0	0	1	0	0	0	0	1	1	0	2	102	18	0	4	14.8	3220	1	0	1	0	0	0	0	10	0	0	1	0	0	0	0	0	0	0	0	888
1	1	6	1	3	999	#NULL!	1	999	0	#NULL!	1	0	0	0	0	0	0	0	0	4	0	0	1	0	365	1	4	13.7	2184	1	1	1	0	0	0	0	0	0	0	1	0	0	0	0	0	0	0	0	888
0	2	2	2	1	3	0	1	3	0	0	1	1	0	0	1	0	0	0	0	1	1	0	1	76	7	0	3.8	13	3070	1	0	0	0	0	0	0	9	3	0	2	0	0	1	0	1	1	0	0	888
1	1	5	2	3	5	2	1	4	0	0	3	0	0	0	0	0	0	0	0	4	0	0	2	17	30	0	3.8	12.1	1476.8	0	0	0	0	0	0	0	0	0	0	0	0	0	0	0	0	0	0	0	888
1	1	1	1	1	6	0	1	2	0	0	1	0	0	0	0	0	0	0	0	4	0	0	1	64	407	0	3.7	14.9	1705	1	0	0	0	0	0	0	3	11	0	2	0	0	1	0	1	1	0	0	888
1	2	999	1	999	999	#NULL!	40	999	#NULL!	#NULL!	1	#NULL!	#NULL!	#NULL!	#NULL!	#NULL!	#NULL!	#NULL!	#NULL!	#NULL!	#NULL!	1	1	0	59	1	3.7	14.3	1137.4	0	0	0	0	0	0	0	0	0	0	0	0	0	0	0	0	0	0	0	888
1	1	2	3	2	2	2	1	4	0	0	2	0	0	0	0	0	0	0	0	4	0	0	1	7	91	1	3.7	9	1723.8	0	0	0	0	0	0	0	0	0	0	0	0	0	0	0	0	0	0	0	888
0	3	2	1	0	3	0	1	1	0	0	3	1	0	0	1	0	0	0	0	1	1	1	1	85	37	1	3.6	12.9	1349	1	0	0	0	0	0	0	13	0	0	1	1	0	0	0	0	0	0	0	888
1	1	4	1	3	5	2	1	5	0	0	2	0	0	0	0	0	0	0	0	4	0	0	2	51	3	0	3.6	12.7	2714.4	1	0	0	0	0	0	0	3	0	0	1	0	0	1	0	0	0	0	0	888
1	2	3	1	1	2	1	1	1	0	0	3	0	0	0	0	0	0	0	0	4	0	0	2	2	92	0	3.6	11	517	1	0	0	0	1	0	0	#NULL!	#NULL!	#NULL!	1	0	0	0	0	0	0	0	0	888
1	2	1	1	0	2	0	1	1	0	0	2	0	0	0	0	0	0	0	0	4	0	0	1	70	61	0	3.6	10	615	1	0	0	1	0	0	0	0	0	0	1	0	0	0	0	0	0	0	0	888
1	2	2	1	2	5	1	1	5	0	0	3	1	0	0	1	0	0	0	0	1	1	1	1	24	2	0	3.6	9.8	973	1	0	0	0	0	0	0	99	4	11	3	0	0	0	1	1	1	0	0	888
1	3	4	1	1	3	0	1	4	0	0	3	0	0	0	0	0	0	0	0	4	0	0	2	1	62	1	3.5	12.6	537	0	0	0	0	0	0	0	0	0	0	0	0	0	0	0	0	0	0	0	888
1	1	4	1	1	5	1	1	2	0	0	1	0	0	0	0	0	0	0	0	4	0	0	2	15	139	1	3.5	12.3	1602	0	0	0	0	0	0	0	0	0	0	0	0	0	0	0	0	0	0	0	888
1	2	1	1	1	4	0	1	5	0	0	1	1	1	0	1	0	0	0	0	2	2	1	1	10	91	1	3.5	11.3	2500.4	0	0	0	0	0	0	0	0	0	0	0	0	0	0	0	0	0	0	0	888
1	1	6	2	999	3	#NULL!	1	#NULL!	0	0	1	0	0	0	0	0	0	0	0	4	0	0	2	36	15	0	3.5	10.1	595	1	0	0	0	0	0	0	3	4	0	2	0	0	1	1	0	0	0	0	888
1	3	4	2	0	3	0	51	3	0	0	3	0	0	0	0	0	0	0	0	4	0	0	2	14	64	1	3.4	12.8	707	0	0	0	0	0	0	0	0	0	0	0	0	0	0	0	0	0	0	0	888
0	1	5	1	2	3	1	1	4	0	0	3	0	0	0	0	0	0	0	0	4	0	0	2	160	15	0	3.4	12.5	1520	0	0	0	0	0	0	0	0	0	0	0	0	0	0	0	0	0	0	0	888
1	1	5	1	1	2	1	1	4	0	0	2	1	0	0	1	0	0	0	0	1	1	0	2	48	35	0	3.4	12.4	911.4	1	0	0	0	0	0	0	3	11	0	2	0	0	1	0	1	1	0	0	888
1	2	6	2	2	2	2	51	3	0	0	3	0	0	0	0	0	0	0	0	4	0	0	1	96	22	1	3.4	12.4	1189.5	0	0	0	0	0	0	0	0	0	0	0	0	0	0	0	0	0	0	0	888
1	1	4	1	2	3	1	1	5	0	0	2	0	0	0	0	0	0	0	0	4	0	0	2	9	20	1	3.3	12.7	2859	0	0	0	0	0	0	0	0	0	0	0	0	0	0	0	0	0	0	0	888
0	1	1	1	1	5	1	1	2	0	0	2	1	1	0	1	0	0	0	0	3	2	0	1	3	42	1	3.3	12.5	1105	1	0	0	0	0	0	0	13	0	0	2	1	0	0	0	1	1	0	0	888
1	2	1	2	1	3	0	1	4	0	0	1	0	0	0	0	0	0	0	0	4	0	0	1	14	62	0	3.3	11.6	1361.6	0	0	0	0	0	0	0	0	0	0	0	0	0	0	0	0	0	0	0	888
1	1	4	1	1	4	0	26	5	0	0	1	1	1	1	1	0	0	0	0	3	3	1	2	17	59	1	3.3	10.7	1400	1	0	0	0	0	0	0	15	0	0	1	0	1	0	0	0	0	0	0	888
0	3	2	1	2	5	1	26	3	0	0	2	0	0	0	0	0	0	0	0	4	0	0	1	174	31	1	3.3	9.4	1070	1	1	1	0	0	0	0	10	0	0	2	0	0	0	0	0	0	0	0	888
0	2	1	1	0	2	0	73	3	0	0	3	0	0	0	0	0	0	0	0	4	0	0	1	21	61	0	3.3	9.4	1383.3	1	0	0	0	0	0	0	9	#NULL!	#NULL!	1	0	0	0	0	1	1	0	0	888
1	1	4	1	1	6	0	1	1	0	0	1	1	1	0	1	0	0	0	0	3	2	0	1	187	5	0	3.21	13.8	1212	0	0	0	0	0	0	0	0	0	0	0	0	0	0	0	0	0	0	0	888
1	2	3	1	1	3	0	1	4	0	0	3	0	0	0	0	0	0	0	0	4	0	0	2	19	31	0	3.2	15.4	1685	1	0	1	0	0	1	0	99	1	4	4	0	0	0	1	0	0	1	1	10
1	1	4	1	999	3	#NULL!	1	999	0	#NULL!	1	1	0	0	1	0	0	0	0	1	1	0	2	75	92	0	3.2	13.7	1322	1	0	0	0	0	1	0	0	0	0	1	0	0	0	0	0	0	0	0	888
1	1	3	1	1	10	0	1	6	0	0	2	0	0	0	0	0	0	0	0	4	0	0	2	2	124	1	3.2	13.5	1914	1	0	0	0	0	0	0	13	0	0	1	1	0	0	0	0	0	0	0	888
1	3	4	1	2	5	1	1	6	0	0	1	0	0	0	0	0	0	0	0	4	0	0	#NULL!	15	37	1	3.2	12.1	1131.2	0	0	0	0	0	0	0	0	0	0	0	0	0	0	0	0	0	1	1	20
1	1	2	3	1	2	1	26	3	0	#NULL!	1	0	0	0	0	0	0	0	0	4	0	0	2	50	15	1	3.2	10.6	847	1	0	0	0	0	0	0	9	5	0	2	0	0	0	0	1	1	0	0	888
1	1	4	1	3	6	2	1	3	0	0	1	1	0	0	0	0	0	0	1	1	1	0	2	1	394	0	3.2	10.2	860	0	0	0	0	0	0	0	0	0	0	0	0	0	0	0	0	0	0	0	888
1	1	2	1	0	999	0	75	999	#NULL!	#NULL!	2	0	0	0	0	0	0	0	0	4	0	1	1	8	20	1	3.2	9.6	816	0	0	0	0	0	0	0	0	0	0	0	0	0	0	0	0	0	1	1	9
1	2	1	1	1	6	0	1	4	0	0	3	0	0	0	0	0	0	0	0	4	0	1	1	100	32	1	3.1	14.2	1772.4	0	0	0	0	0	0	0	0	0	0	0	0	0	0	0	0	0	0	0	888
0	1	6	1	1	3	0	26	5	0	0	3	0	0	0	0	0	0	0	0	4	0	0	1	10	8	0	3.1	14.1	3245	0	0	0	0	0	0	0	0	0	0	0	0	0	0	0	0	0	0	0	888
1	1	4	1	1	5	1	1	3	0	0	1	1	1	0	0	0	0	0	0	2	1	1	1	18	2	1	3.1	12.1	1514	1	1	1	0	0	1	0	13	2	11	5	0	0	0	0	1	1	0	0	888
0	1	1	4	0	3	0	75	5	0	0	1	0	0	0	0	0	0	0	0	4	0	0	1	15	92	1	3.1	11.2	1193.6	0	0	0	0	0	0	0	0	0	0	0	0	0	0	0	0	0	0	0	888
1	3	1	1	0	8	0	1	3	0	0	3	0	0	0	0	0	0	0	0	4	0	0	1	27	122	0	3.1	10.7	979	0	0	0	0	0	0	0	0	0	0	0	0	0	0	0	0	0	0	0	888
1	2	7	2	1	4	0	26	2	0	0	2	0	0	0	0	0	0	0	0	4	0	0	1	14	150	1	3.1	10.4	780	0	0	0	0	0	0	0	0	0	0	0	0	0	0	0	0	0	0	0	888
1	2	2	1	1	2	1	1	3	0	0	1	0	0	0	0	0	0	0	0	4	0	0	2	15	30	1	3	13.4	1611	1	1	1	1	0	0	0	0	0	0	2	0	0	0	0	0	0	0	0	888
1	3	3	1	1	2	1	51	3	0	0	3	0	0	0	0	0	0	0	0	4	0	1	1	0	15	1	3	12.3	1762	1	0	0	0	0	1	0	0	0	0	1	0	0	0	0	0	0	0	0	888
1	3	1	1	1	2	1	1	1	0	0	1	0	0	0	0	0	0	0	0	4	0	1	2	0	54	1	3	12.2	1042.2	0	0	0	0	0	0	0	0	0	0	0	0	0	0	0	0	0	0	0	888
1	2	4	1	1	2	1	1	1	0	0	3	1	1	0	0	0	0	0	0	2	1	0	2	7	0	0	3	12	2371	0	0	0	0	0	0	0	0	0	0	0	0	0	0	0	0	0	1	1	2
0	2	1	2	1	3	0	26	1	0	0	3	0	0	0	0	0	0	0	0	4	0	1	1	126	91	1	3	10.9	3233	1	0	0	0	0	0	0	11	0	0	1	0	0	0	0	1	1	0	0	888
0	2	1	2	1	3	0	26	1	0	0	3	0	0	0	0	0	0	0	0	4	0	1	1	126	91	1	3	10.9	3233	1	0	0	0	0	0	0	11	0	0	1	0	0	0	0	1	1	0	0	888
0	2	1	1	1	7	0	1	3	0	0	1	1	0	0	1	0	0	0	0	1	1	1	1	47	176	1	3	9.7	613	1	0	0	0	0	0	0	99	0	0	1	0	0	0	1	0	0	0	0	888
1	1	4	2	1	4	0	1	4	0	0	3	0	0	0	0	0	0	0	0	4	0	0	1	7	61	1	2.9	12.8	966	0	0	0	0	0	0	0	0	0	0	0	0	0	0	0	0	0	0	0	888
1	3	3	2	1	7	0	1	5	0	0	3	0	0	0	0	0	0	0	0	4	0	0	1	12	82	1	2.9	12	1372	0	0	0	0	0	0	0	0	0	0	0	0	0	0	0	0	0	0	0	888
1	3	7	1	1	2	1	51	2	0	0	3	0	0	0	0	0	0	0	0	4	0	0	2	2	142	1	2.9	11.9	979.2	0	0	0	0	0	0	0	0	0	0	0	0	0	0	0	0	0	0	0	888
0	1	2	2	2	5	1	1	5	0	0	3	0	0	0	0	0	0	0	0	4	0	0	1	17	19	1	2.9	8.9	707	0	0	0	0	0	0	0	0	0	0	0	0	0	0	0	0	0	0	0	888
0	1	2	3	1	3	0	1	4	0	0	3	0	0	0	0	0	0	0	0	4	0	0	1	28	142	1	2.9	8.8	370.6	0	0	0	0	0	0	0	0	0	0	0	0	0	0	0	0	0	0	0	888
1	3	1	1	1	3	0	1	2	0	0	1	1	1	1	0	0	0	0	0	3	2	1	2	14	59	1	2.8	12.1	2681	1	0	0	0	0	0	0	11	0	0	1	0	0	0	0	1	1	0	0	888
1	2	3	1	1	6	0	1	6	0	0	3	0	0	0	0	0	0	0	0	4	0	0	1	20	31	0	2.8	11.9	790	0	0	0	0	0	0	0	0	0	0	0	0	0	0	0	0	0	1	1	1
1	1	6	1	2	2	2	26	5	0	0	3	0	0	0	0	0	0	0	0	4	0	0	2	41	21	1	2.8	11.4	1643.2	1	0	0	0	1	0	0	0	0	0	1	0	0	0	0	0	0	0	0	888
0	2	1	1	1	7	0	73	4	1	0	3	1	0	0	1	0	0	0	0	1	1	1	2	42	61	1	2.8	9.4	606	1	0	0	0	0	0	0	11	0	0	1	0	0	0	0	1	1	0	0	888
1	3	7	1	1	2	1	1	1	0	0	3	0	0	0	0	0	0	0	0	4	0	0	1	35	60	1	2.76	10.8	430.4	0	0	0	0	0	0	0	0	0	0	0	0	0	0	0	0	0	0	0	888
0	1	3	1	1	6	0	1	1	0	0	3	0	0	0	0	0	0	0	0	4	0	0	1	6	10	1	2.7	10.3	1764	0	0	0	0	0	0	0	0	0	0	0	0	0	0	0	0	0	1	1	5
1	1	3	1	2	2	2	1	4	0	0	1	1	1	0	0	0	0	0	0	2	1	1	2	7	33	1	2.7	8.8	2066	0	0	0	0	0	0	0	0	0	0	0	0	0	0	0	0	0	0	0	888
1	3	1	2	1	6	0	26	5	1	0	3	0	0	0	0	0	0	0	0	4	0	0	1	9	29	1	2.68	10.4	1150.9	1	0	0	0	0	1	0	0	0	0	1	0	0	0	0	0	0	1	1	9
1	3	7	1	1	5	1	51	4	0	0	2	0	0	0	0	0	0	0	0	4	0	0	1	0	62	0	2.65	11.8	1504.8	0	0	0	0	0	0	0	0	0	0	0	0	0	0	0	0	0	0	0	888
1	1	7	2	1	5	1	1	2	0	0	1	1	1	0	0	0	0	0	0	2	1	0	1	13	31	1	2.62	13.7	583	0	0	0	0	0	0	0	0	0	0	0	0	0	0	0	0	0	0	0	888
1	2	7	2	0	6	0	1	3	0	1	1	1	1	0	1	0	0	0	0	3	2	1	2	13	31	1	2.6	12.3	1855	0	0	0	0	0	0	0	0	0	0	0	0	0	0	0	0	0	0	0	888
1	2	6	2	999	3	#NULL!	1	4	0	0	1	1	1	0	0	0	0	0	0	2	1	1	2	6	82	1	2.6	10.1	2409	1	0	0	0	0	1	0	2	15	15	4	0	1	0	1	0	0	0	0	888
0	2	4	1	1	5	1	1	2	0	0	3	0	0	0	0	0	0	0	0	4	0	0	1	24	21	0	2.6	10.1	3216	0	0	0	0	0	0	0	0	0	0	0	0	0	0	0	0	0	0	0	888
1	2	1	4	0	3	0	1	1	0	0	1	1	0	0	1	0	0	0	0	1	1	0	1	55	74	1	2.5	11.1	2642	0	0	0	0	0	0	0	0	0	0	0	0	0	0	0	0	0	0	0	888
1	2	3	3	0	2	0	1	1	1	#NULL!	2	1	0	0	1	0	0	0	0	1	1	1	1	0	91	1	2.5	8.9	972	1	1	1	1	0	0	0	#NULL!	#NULL!	#NULL!	3	0	0	0	0	1	1	0	0	888
1	1	4	1	2	2	2	75	5	0	0	1	0	0	0	0	0	0	0	0	4	0	1	2	2	60	0	2.46	11	3038	1	0	0	0	0	1	0	0	0	0	1	0	0	0	0	0	0	1	1	3
1	1	1	1	1	13	0	1	7	0	1	2	0	0	0	0	0	0	0	0	4	0	1	1	50	77	1	2.4	11.3	2280	0	0	0	0	0	0	0	0	0	0	0	0	0	0	0	0	0	0	0	888
1	2	6	1	1	2	1	1	1	0	0	3	0	0	0	0	0	0	0	0	4	0	0	2	5	10	1	2.4	11.3	491.4	1	0	0	0	0	0	0	99	0	0	1	0	0	0	1	0	0	1	1	2
0	2	1	1	1	6	0	11	3	1	0	1	1	1	1	1	1	0	0	1	3	6	1	1	48	51	1	2.4	11.2	2513	1	0	0	0	0	0	1	16	6	0	3	0	0	1	1	0	0	1	1	4
1	1	3	2	0	5	0	1	1	0	0	1	1	1	0	0	0	0	0	0	2	1	1	1	43	30	1	2.4	11.1	1479	1	0	0	1	0	0	0	3	0	0	2	0	0	1	0	0	0	0	0	888
1	1	3	2	1	5	1	1	4	0	0	3	0	0	0	0	0	0	0	0	4	0	0	2	4	215	1	2.4	10.7	301	0	0	0	0	0	0	0	0	0	0	0	0	0	0	0	0	0	0	0	888
1	3	2	2	999	999	#NULL!	1	999	#NULL!	#NULL!	2	#NULL!	#NULL!	#NULL!	#NULL!	#NULL!	#NULL!	#NULL!	#NULL!	#NULL!	#NULL!	1	2	43	31	1	2.4	10.7	1535.1	0	0	0	0	0	0	0	0	0	0	0	0	0	0	0	0	0	1	1	4
0	2	4	2	1	4	0	1	4	0	#NULL!	2	0	0	0	0	0	0	0	0	4	0	1	1	262	18	0	2.4	8.8	1634	0	0	0	0	0	0	0	0	0	0	0	0	0	0	0	0	0	1	1	3
0	3	3	1	0	3	0	1	3	0	0	1	0	0	0	0	0	0	0	0	4	0	1	1	6	38	1	2.36	8.9	918	0	0	0	0	0	0	0	0	0	0	0	0	0	0	0	0	0	0	0	888
1	1	999	2	0	3	0	26	3	0	0	1	1	0	1	0	0	0	0	0	1	1	0	2	21	31	1	2.3	12	516	1	0	0	0	1	1	0	0	0	0	2	0	0	0	0	0	0	0	0	888
1	2	2	1	1	3	0	1	2	0	0	3	0	0	0	0	0	0	0	0	4	0	0	2	9	285	1	2.3	11.3	871	0	0	0	0	0	0	0	0	0	0	0	0	0	0	0	0	0	1	1	9
1	1	2	1	0	5	0	1	4	0	#NULL!	1	0	0	0	0	0	0	0	0	4	0	0	2	7	59	1	2.3	9.7	1512	1	0	0	0	0	1	0	0	0	0	1	0	0	0	0	0	0	0	0	888
1	1	1	2	999	4	#NULL!	26	1	0	0	2	0	0	0	0	0	0	0	0	4	0	1	1	9	61	0	2.3	8.9	727	0	0	0	0	0	0	0	0	0	0	0	0	0	0	0	0	0	0	0	888
1	2	3	1	2	7	1	26	5	0	0	2	1	0	0	1	0	0	0	0	1	1	1	1	5	34	1	2.3	8.1	675	0	0	0	0	0	0	0	0	0	0	0	0	0	0	0	0	0	0	0	888
1	3	2	2	999	999	#NULL!	1	999	#NULL!	#NULL!	3	0	0	0	0	0	0	0	0	4	0	0	1	0	31	1	2.2	12.3	1440	1	1	1	1	0	0	0	0	0	0	2	0	0	0	0	0	0	0	0	888
0	2	1	1	1	5	1	1	4	0	0	2	0	0	0	0	0	0	0	0	4	0	1	1	37	91	1	2.2	9.2	1532	1	1	1	0	0	0	0	0	0	0	1	0	0	0	0	0	0	0	0	888
1	2	1	1	1	5	1	1	4	0	#NULL!	2	1	0	0	1	0	0	0	0	1	1	1	1	59	122	1	2	10	1584	1	0	0	0	0	1	0	#NULL!	#NULL!	#NULL!	1	0	0	0	0	0	0	0	0	888
0	1	3	1	1	8	0	51	5	0	0	3	0	0	0	0	0	0	0	0	4	0	0	1	11	39	1	2	7.2	1083	1	0	0	0	0	0	0	9	0	0	1	0	0	0	0	1	1	1	1	3
1	2	2	2	1	4	0	1	2	0	0	2	0	0	0	0	0	0	0	0	4	0	0	1	26	34	1	1.9	11.5	1058.4	1	1	1	0	0	0	0	0	0	0	1	0	0	0	0	0	0	1	1	1
1	2	1	2	1	3	0	1	3	0	0	2	0	0	0	0	0	0	0	0	4	0	1	1	380	206	1	1.7	11.6	1729	1	0	0	1	0	0	0	99	0	0	2	0	0	0	1	0	0	0	0	888
1	1	2	1	1	2	1	1	3	0	0	3	0	0	0	0	0	0	0	0	4	0	0	2	2	191	1	1.7	8.9	2786.9	0	0	0	0	0	0	0	0	0	0	0	0	0	0	0	0	0	0	0	888
1	2	3	2	1	7	0	1	5	0	0	3	0	0	0	0	0	0	0	0	4	0	1	1	0	31	1	1.4	7.6	171	1	0	0	0	1	0	0	#NULL!	#NULL!	#NULL!	1	0	0	0	0	0	0	1	1	2
1	3	4	1	2	2	2	1	3	0	0	2	1	1	0	0	0	0	0	0	2	1	0	2	3	69	1	#NULL!	13.6	2032.8	0	0	0	0	0	0	0	0	0	0	0	0	0	0	0	0	0	0	0	888
1	1	1	1	1	3	0	1	4	0	0	1	0	0	0	0	0	0	0	0	4	0	0	2	44	18	0	#NULL!	13.3	502.7	1	0	1	0	0	0	0	10	0	0	1	0	0	0	0	0	0	1	1	2
1	1	3	1	0	6	0	1	4	0	#NULL!	1	0	0	0	0	0	0	0	0	4	0	0	1	8	25	1	#NULL!	13	712	0	0	0	0	0	0	0	#NULL!	#NULL!	#NULL!	0	0	0	0	0	0	0	0	0	888
0	2	4	2	1	3	0	1	5	0	0	1	0	0	0	0	0	0	0	0	4	0	0	1	57	0	0	#NULL!	12.8	1334	0	0	0	0	0	0	0	0	0	0	0	0	0	0	0	0	0	0	0	888
1	2	4	1	1	2	1	1	2	0	0	1	0	0	0	0	0	0	0	0	4	0	0	2	217	4	0	#NULL!	12.4	1040	0	0	0	0	0	0	0	0	0	0	0	0	0	0	0	0	0	1	1	1
1	1	4	1	1	3	0	1	3	0	0	1	1	0	0	1	0	0	0	0	1	1	0	1	1	20	1	#NULL!	11.2	2155	0	0	0	0	0	0	0	0	0	0	0	0	0	0	0	0	0	1	1	2
0	3	5	2	2	999	#NULL!	1	999	0	0	3	0	0	0	0	0	0	0	0	4	0	0	1	107	61	0	#NULL!	11.2	2134	1	0	1	1	0	0	0	10	0	0	2	0	0	0	0	0	0	0	0	888
0	1	3	2	1	7	0	1	4	0	0	1	1	1	1	1	0	0	0	0	3	3	0	1	4	92	1	#NULL!	10.4	1400	0	0	0	0	0	0	0	0	0	0	0	0	0	0	0	0	0	0	0	888
0	2	4	2	0	6	0	1	4	0	0	2	0	0	0	0	0	0	0	0	4	0	0	1	91	31	1	#NULL!	10	350	0	0	0	0	0	0	0	0	0	0	0	0	0	0	0	0	0	0	0	888
1	2	7	2	1	9	0	26	3	0	0	3	1	999	999	999	999	999	999	999	#NULL!	999	0	1	189	231	1	#NULL!	8.6	899	1	0	0	0	0	0	0	12	11	0	2	1	0	0	0	1	1	0	0	888
0	2	1	2	1	3	0	1	1	0	0	1	1	1	0	1	0	1	1	1	3	4	1	1	30	214	1	#NULL!	6.1	161	1	0	0	0	0	0	0	13	0	0	1	1	0	0	0	0	0	0	0	888
1	3	4	1	1	2	1	1	3	0	0	3	0	0	0	0	0	0	0	0	4	0	0	2	8	364	0	4.5	14.3	1238.4	1	1	1	0	0	0	0	0	0	0	1	0	0	0	0	0	0	0	0	888
1	3	4	2	2	4	1	1	2	0	0	2	0	0	0	0	0	0	0	0	4	0	0	2	7	109	0	4.2	13	1600.5	1	0	0	0	0	0	0	14	0	0	1	0	0	0	1	0	0	0	0	888
1	2	3	2	1	6	0	75	3	0	0	2	0	0	0	0	0	0	0	0	4	0	1	2	28	30	0	3.9	13.3	1665.6	0	0	0	0	0	0	0	0	0	0	0	0	0	0	0	0	0	0	0	888
0	3	4	2	1	3	0	1	4	0	0	3	0	0	0	0	0	0	0	0	4	0	0	1	5	30	0	3.9	13.1	2210.2	1	1	1	0	0	0	0	9	13	7	4	1	0	0	1	1	1	0	0	888
0	1	4	1	1	7	0	51	5	0	0	3	0	0	0	0	0	0	0	0	4	0	0	1	19	94	1	3.5	10.7	4362	0	0	0	0	0	0	0	0	0	0	0	0	0	0	0	0	0	0	0	888
0	3	1	1	0	3	0	1	1	0	0	3	0	0	0	0	0	0	0	0	4	0	0	1	5	17	0	3.5	7.7	1388	0	0	0	0	0	0	0	0	0	0	0	0	0	0	0	0	0	0	0	888
1	2	1	1	0	6	0	1	5	0	0	1	1	0	1	0	0	0	0	0	1	1	1	2	46	60	1	3.4	11.6	1910	0	0	0	0	0	0	0	#NULL!	#NULL!	#NULL!	0	0	0	0	0	0	0	0	0	888
1	2	1	1	999	999	#NULL!	62	999	#NULL!	#NULL!	3	0	0	0	0	0	0	0	0	4	0	0	2	14	31	1	3	12.2	2926	0	0	0	0	0	0	0	0	0	0	0	0	0	0	0	0	0	0	0	888
1	1	4	3	2	4	1	1	4	0	0	3	0	0	0	0	0	0	0	0	4	0	1	1	20	123	1	3	10.5	347	0	0	0	0	0	0	0	0	0	0	0	0	0	0	0	0	0	0	0	888
1	1	3	1	1	4	0	1	6	0	0	3	1	1	0	0	0	0	0	0	2	1	0	1	15	237	1	3	8.1	1699.2	0	0	0	0	0	0	0	0	0	0	0	0	0	0	0	0	0	0	0	888
0	1	4	2	2	4	1	1	4	0	0	1	0	0	0	0	0	0	0	0	4	0	0	2	49	11	1	2.9	10.6	621	0	0	0	0	0	0	0	0	0	0	0	0	0	0	0	0	0	0	0	888
1	3	1	1	1	2	1	1	2	0	0	2	0	0	0	0	0	0	0	0	4	0	0	1	34	34	1	2.8	10.1	701	0	0	0	0	0	0	0	0	0	0	0	0	0	0	0	0	0	0	0	888
1	1	1	2	1	4	0	1	2	0	0	3	0	0	0	0	0	0	0	0	4	0	0	1	57	20	1	2.7	10	806	0	0	0	0	0	0	0	0	0	0	0	0	0	0	0	0	0	0	0	888
0	2	3	2	1	5	1	26	4	0	0	2	1	#NULL!	#NULL!	#NULL!	#NULL!	#NULL!	#NULL!	#NULL!	#NULL!	999	1	1	0	99	0	2.5	7.4	188.4	0	0	0	0	0	0	0	0	0	0	0	0	0	0	0	0	0	0	0	888
1	3	4	1	2	4	1	10	5	0	0	3	0	0	0	0	0	0	0	0	4	0	0	1	26	25	1	1.9	8.6	627	0	0	0	0	0	0	0	0	0	0	0	0	0	0	0	0	0	0	0	888
1	1	4	1	999	999	#NULL!	10	999	#NULL!	#NULL!	2	0	0	0	0	0	0	0	0	4	0	0	2	50	89	0	#NULL!	13.8	1833	0	0	0	0	0	0	0	0	0	0	0	0	0	0	0	0	0	1	1	5
1	3	4	1	999	999	#NULL!	1	999	0	0	3	0	0	0	0	0	0	0	0	4	0	0	1	32	75	0	#NULL!	9.8	1155	0	0	0	0	0	0	0	0	0	0	0	0	0	0	0	0	0	1	1	1
0	2	1	2	1	999	#NULL!	51	999	0	0	3	0	0	0	0	0	0	0	0	4	0	0	1	19	76	1	#NULL!	8.4	938.6	1	0	0	0	0	0	0	8	0	0	1	0	0	0	1	0	0	0	0	888
1	2	4	1	1	5	1	26	4	0	0	1	1	0	0	1	0	0	0	0	1	1	1	2	0	37	0	3.3	12.5	1162	0	0	0	0	0	0	0	0	0	0	0	0	0	0	0	0	0	0	0	888
0	3	4	1	0	5	0	1	5	0	0	3	0	0	0	0	0	0	0	0	4	0	0	1	28	3	0	3.2	10.4	1566	0	0	0	0	0	0	0	0	0	0	0	0	0	0	0	0	0	1	1	2
1	2	4	1	2	4	1	1	4	0	0	3	0	0	0	0	0	0	0	0	4	0	0	2	179	15	0	2.86	11.3	1377	1	0	0	0	1	0	0	0	0	0	1	0	0	0	0	0	0	0	0	888
0	3	1	2	1	5	1	82	3	0	0	2	0	0	0	0	0	0	0	0	4	0	1	1	2	82	1	3.7	11.8	110	0	0	0	0	0	0	0	0	0	0	0	0	0	0	0	0	0	0	0	888
1	3	2	1	0	2	0	1	2	0	0	2	0	0	0	0	0	0	0	0	4	0	0	2	0	19	1	3.6	12.4	909	1	0	0	0	0	0	0	99	0	0	1	0	0	0	1	0	0	0	0	888
1	1	2	1	1	3	0	75	4	0	0	3	1	0	0	1	0	0	0	0	1	1	0	1	7	61	1	3.6	11.7	892.8	0	0	0	0	0	0	0	0	0	0	0	0	0	0	0	0	0	0	0	888
1	2	7	2	1	6	0	51	4	0	#NULL!	2	0	0	0	0	0	0	0	0	4	0	1	1	1	161	1	3.6	11	160	0	0	0	0	0	0	0	0	0	0	0	0	0	0	0	0	0	1	1	3
1	1	1	1	1	5	1	1	3	0	0	2	0	0	0	0	0	0	0	0	4	0	0	2	35	61	1	3.5	10	1131	1	0	0	1	0	0	0	0	0	0	1	0	0	0	0	0	0	0	0	888
1	1	4	1	1	2	1	10	2	0	0	3	0	0	0	0	0	0	0	0	4	0	1	2	58	2	1	3.2	10.8	1030	1	0	0	0	0	0	0	99	0	0	1	0	0	0	1	0	0	0	0	888
1	1	4	1	999	2	#NULL!	1	3	0	0	2	0	0	0	0	0	0	0	0	4	0	1	2	29	31	1	3	12.5	1192.8	0	0	0	0	0	0	0	0	0	0	0	0	0	0	0	0	0	0	0	888
1	2	1	1	1	5	1	48	1	0	0	3	0	0	0	0	0	0	0	0	4	0	1	2	53	23	1	3	12.2	512.4	0	0	0	0	0	0	0	0	0	0	0	0	0	0	0	0	0	0	0	888
1	1	6	2	3	5	2	1	7	0	0	1	0	0	0	0	0	0	0	0	4	0	1	2	32	61	0	3	11	680	0	0	0	0	0	0	0	0	0	0	0	0	0	0	0	0	0	0	0	888
0	3	4	1	1	3	0	1	4	0	0	3	0	0	0	0	0	0	0	0	4	0	0	1	194	7	0	3	9.4	905	0	0	0	0	0	0	0	0	0	0	0	0	0	0	0	0	0	0	0	888
1	2	4	1	1	3	0	1	3	0	0	3	0	0	0	0	0	0	0	0	4	0	0	2	55	30	1	2.8	7.5	1061	0	0	0	0	0	0	0	0	0	0	0	0	0	0	0	0	0	0	0	888
0	3	1	1	999	2	#NULL!	10	2	0	0	3	1	1	0	1	0	0	0	0	3	2	1	1	2	46	1	2.7	9.2	1836.8	1	0	0	0	0	0	0	11	0	0	1	0	0	0	0	1	1	0	0	888
1	1	4	2	999	4	#NULL!	1	4	0	1	3	0	0	0	0	0	0	0	0	4	0	0	1	3	12	0	2.6	11.2	1261	0	0	0	0	0	0	0	0	0	0	0	0	0	0	0	0	0	0	0	888
1	3	2	1	0	3	0	1	7	0	#NULL!	3	0	0	0	0	0	0	0	0	4	0	0	1	7	120	1	2.6	8.7	1494	0	0	0	0	0	0	0	0	0	0	0	0	0	0	0	0	0	1	1	30
1	2	1	3	1	6	0	26	4	0	0	1	1	1	0	1	0	0	0	0	3	2	1	2	9	31	1	2.5	9.4	550	1	1	1	0	0	0	0	0	0	11	2	0	0	0	0	1	1	1	1	2
1	3	5	1	1	7	0	1	6	0	0	2	0	0	0	0	0	0	0	0	4	0	0	2	30	29	1	2.4	8.4	673	0	0	0	0	0	0	0	0	0	0	0	0	0	0	0	0	0	0	0	888
0	1	4	1	0	2	0	1	4	0	0	1	0	0	0	0	0	0	0	0	4	0	0	1	10	132	1	2.3	11.8	704.2	0	0	0	0	0	0	0	0	0	0	0	0	0	0	0	0	0	0	0	888
0	1	3	1	1	7	0	1	5	0	0	1	1	1	1	1	0	0	0	0	3	3	1	1	35	214	1	2.3	11.7	1712	0	0	0	0	0	0	0	0	0	0	0	0	0	0	0	0	0	0	0	888
1	1	5	1	3	6	2	49	8	0	0	3	0	0	0	0	0	0	0	0	4	0	0	2	0	96	1	2.3	11	1635.4	1	1	1	0	0	0	0	0	0	0	1	0	0	0	0	0	0	0	0	888
1	1	3	1	1	4	0	1	2	0	0	3	0	0	0	0	0	0	0	0	4	0	0	1	189	90	1	2.3	9	1224	0	0	0	0	0	0	0	0	0	0	0	0	0	0	0	0	0	0	0	888
0	1	7	1	2	4	1	1	1	0	0	2	0	0	0	0	0	0	0	0	4	0	0	1	21	84	1	2.28	11.1	4450	0	0	0	0	0	0	0	0	0	0	0	0	0	0	0	0	0	0	0	888
0	1	2	1	1	9	0	26	4	0	#NULL!	3	0	0	0	0	0	0	0	0	4	0	1	1	0	193	1	2.1	6.6	179	0	0	0	1	0	0	0	0	0	0	0	0	0	0	0	0	0	0	0	888
0	2	1	1	0	2	0	1	4	0	0	3	0	0	0	0	0	0	0	0	4	0	0	1	19	51	0	2	11.1	1153	0	0	0	0	0	0	0	0	0	0	0	0	0	0	0	0	0	1	1	10
1	3	1	1	1	8	0	75	5	0	1	3	0	0	0	0	0	0	0	0	4	0	0	2	4	184	1	2	10.3	3145	0	0	0	0	0	0	0	0	0	0	0	0	0	0	0	0	0	0	0	888
1	3	3	1	1	7	0	1	3	0	0	2	1	1	0	0	0	0	0	1	2	2	0	1	3	116	1	2	10.2	964.8	0	0	0	0	0	0	0	0	0	0	0	0	0	0	0	0	0	0	0	888
1	3	1	1	0	4	0	75	3	0	0	3	0	0	0	0	0	0	0	0	4	0	0	2	1	121	1	2	9.8	1352	0	0	0	0	0	0	0	0	0	0	0	0	0	0	0	0	0	0	0	888
1	2	3	2	1	2	1	26	2	0	0	1	1	0	0	1	0	0	0	0	1	1	1	1	24	92	1	2	9.8	550	0	0	0	0	0	0	0	0	0	0	0	0	0	0	0	0	0	0	0	888
0	3	4	1	1	5	1	1	2	0	0	3	0	0	0	0	0	0	0	0	4	0	0	1	1	119	1	2	9	543	1	0	0	0	0	0	0	8	0	0	1	0	0	0	0	0	0	0	0	888
1	2	4	2	999	999	#NULL!	1	999	#NULL!	#NULL!	3	0	0	0	0	0	0	0	0	4	0	0	#NULL!	23	31	1	2	8.9	1135	0	0	0	0	0	0	0	0	0	0	0	0	0	0	0	0	0	0	0	888
0	2	7	2	1	3	0	1	1	0	0	1	1	1	0	0	0	0	0	0	2	1	0	1	96	227	1	2	7.2	2411	1	1	1	1	1	0	0	1	99	0	5	0	0	0	1	0	0	0	0	888
1	2	1	1	999	999	#NULL!	1	999	#NULL!	#NULL!	1	1	0	0	1	0	0	0	0	1	1	0	2	5	22	1	1.8	7.8	1246.9	1	0	1	0	0	0	0	15	1	0	2	0	1	0	0	0	0	0	0	888
1	1	1	1	1	5	1	1	5	0	0	1	1	1	1	1	0	0	0	0	3	3	1	1	17	72	1	1.8	7.3	325	0	0	0	0	0	0	0	0	0	0	0	0	0	0	0	0	0	0	0	888
1	2	1	2	0	5	0	75	2	0	1	3	1	1	1	1	0	0	0	0	3	3	0	1	1	34	0	1.7	8.7	845	0	0	0	0	0	0	0	0	0	0	0	0	0	0	0	0	0	0	0	888
1	1	1	1	1	2	1	1	3	0	0	2	0	0	0	0	0	0	0	0	4	0	1	2	12	31	1	1.7	8.2	725	1	0	0	0	0	1	0	#NULL!	#NULL!	#NULL!	1	0	0	0	0	0	0	0	0	888
1	1	1	1	1	4	0	1	4	0	#NULL!	1	1	1	1	1	0	0	0	0	3	3	1	1	7	62	1	1.6	6.7	960	1	0	0	0	0	0	0	0	0	0	1	0	0	0	0	1	1	0	0	888
1	2	7	1	0	3	0	26	1	0	0	3	0	0	0	0	0	0	0	0	4	0	1	2	17	181	1	1.5	7.9	516.6	0	0	0	0	0	0	0	0	0	0	0	0	0	0	0	0	0	0	0	888
1	1	2	1	1	7	0	10	6	1	1	1	1	1	1	1	0	0	0	0	3	3	1	2	75	81	0	1.43	9.4	284.4	1	0	0	0	1	0	0	11	0	0	2	0	0	0	0	1	1	0	0	888
1	3	3	2	1	5	1	51	4	0	0	3	0	0	0	0	0	0	0	0	4	0	0	1	1	38	1	1.3	9.2	396	0	0	0	0	0	0	0	0	0	0	0	0	0	0	0	0	0	0	0	888
0	2	4	1	1	4	0	26	4	0	#NULL!	3	0	0	0	0	0	0	0	0	4	0	0	1	3	61	0	1.1	4.2	113	0	0	0	0	0	0	0	0	0	0	0	0	0	0	0	0	0	0	0	888
0	1	1	2	1	5	1	1	4	0	0	3	0	0	0	0	0	0	0	0	4	0	0	1	3	44	1	1	5.7	851	0	0	0	0	0	0	0	0	0	0	0	0	0	0	0	0	0	0	0	888
1	3	1	1	1	3	0	51	3	0	0	1	1	0	0	1	0	0	0	0	1	1	1	1	16	24	1	#NULL!	15.8	480	1	0	0	0	0	1	0	0	0	0	1	0	0	0	0	0	0	1	1	6
0	1	1	1	0	5	0	26	3	0	#NULL!	3	0	0	0	0	0	0	0	0	4	0	0	1	2	104	0	#NULL!	11.3	954	0	0	0	0	0	0	0	0	0	0	0	0	0	0	0	0	0	1	1	11
1	1	3	2	1	6	0	1	3	0	0	3	0	0	0	0	0	0	0	0	4	0	0	1	11	25	0	#NULL!	10.6	1022	0	0	0	0	0	0	0	0	0	0	0	0	0	0	0	0	0	0	0	888
1	2	1	1	1	6	0	26	4	0	0	1	1	1	0	1	0	0	0	0	3	2	1	2	9	28	0	#NULL!	10.6	465	1	1	1	0	0	0	0	0	0	11	2	0	0	0	0	1	1	1	1	3
0	2	4	1	1	3	0	1	5	0	0	3	0	0	0	0	0	0	0	0	4	0	0	1	37	20	1	#NULL!	9.9	1366.5	0	0	0	0	0	0	0	0	0	0	0	0	0	0	0	0	0	0	0	888
0	2	1	1	1	2	1	1	1	0	0	3	0	0	0	0	0	0	0	0	4	0	0	1	1	28	1	#NULL!	8.5	573.3	1	0	0	0	0	0	0	11	0	0	1	0	0	0	0	1	1	0	0	888
1	3	2	2	1	4	0	26	4	0	0	3	0	0	0	0	0	0	0	0	4	0	0	2	105	7	0	3.8	15.4	1400	0	0	0	0	0	0	0	0	0	0	0	0	0	0	0	0	0	1	1	7
1	1	4	1	1	2	1	1	4	0	0	1	1	0	0	1	0	0	0	0	1	1	0	1	1	15	1	3.6	13.4	1598.8	0	0	0	0	0	0	0	0	0	0	0	0	0	0	0	0	0	0	0	888
1	2	1	1	1	3	0	1	5	0	0	3	0	0	0	0	0	0	0	0	4	0	0	2	226	10	0	3.5	11.5	1198.8	0	0	0	0	0	0	0	0	0	0	0	0	0	0	0	0	0	1	1	2
0	2	2	3	999	6	#NULL!	1	3	0	0	1	1	#NULL!	#NULL!	#NULL!	#NULL!	#NULL!	#NULL!	#NULL!	#NULL!	999	1	1	1	23	1	3.2	13.3	611	1	0	0	0	0	0	0	9	0	0	1	0	0	0	0	1	1	1	1	5
1	3	2	2	999	999	#NULL!	73	#NULL!	#NULL!	#NULL!	3	0	0	0	0	0	0	0	0	4	0	0	1	55	2	0	#NULL!	15	4793	1	0	0	0	0	0	0	9	7	0	1	0	0	0	1	1	1	1	1	7
0	2	1	1	1	3	0	1	4	0	0	2	0	0	0	0	0	0	0	0	4	0	0	1	7	61	1	#NULL!	8.2	1004.4	0	0	0	0	0	0	0	0	0	0	0	0	0	0	0	0	0	0	0	888
0	2	4	2	1	3	0	1	4	0	0	3	0	0	0	0	0	0	0	0	4	0	0	1	128	30	1	#NULL!	11.4	562	1	1	1	0	0	0	0	1	0	0	2	0	0	0	0	0	0	0	0	888
0	2	7	1	1	3	0	1	3	0	0	3	0	0	0	0	0	0	0	0	4	0	0	1	323	381	1	4	11.5	2371.2	1	0	0	0	0	0	0	0	0	0	1	0	0	0	0	1	1	0	0	888
0	1	2	1	999	5	#NULL!	1	6	0	0	1	1	0	0	1	0	0	0	0	1	1	1	2	41	92	0	3.8	11.9	2120	1	1	1	0	0	0	0	11	0	0	2	0	0	0	1	1	1	0	0	888
1	1	4	1	2	4	1	10	6	0	0	2	0	0	0	0	0	0	0	0	4	0	0	2	14	62	1	3.3	12.5	1692	1	0	0	0	0	1	0	3	15	0	3	0	1	1	0	0	0	0	0	888
0	3	3	2	1	7	0	51	6	0	0	3	0	0	0	0	0	0	0	0	4	0	0	1	7	182	1	3.3	10.1	999	0	0	0	0	0	0	0	0	0	0	0	0	0	0	0	0	0	0	0	888
1	3	3	1	0	4	0	10	4	0	0	1	0	0	0	0	0	0	0	0	4	0	0	2	0	109	1	3.2	12.2	936	0	0	0	0	0	0	0	0	0	0	0	0	0	0	0	0	0	0	0	888
0	1	4	1	1	7	0	1	5	0	0	3	0	0	0	0	0	0	0	0	4	0	0	1	17	17	1	2.9	9.8	1395	0	0	0	0	0	0	0	0	0	0	0	0	0	0	0	0	0	0	0	888
1	1	2	2	0	3	0	26	4	0	0	3	0	0	0	0	0	0	0	0	4	0	0	1	8	80	1	2.88	10.5	1780.8	0	0	0	0	0	0	0	0	0	0	0	0	0	0	0	0	0	0	0	888
1	3	2	2	1	3	0	1	4	0	0	2	1	1	0	1	0	0	0	0	3	2	0	2	14	104	1	2.82	10.2	1046.4	1	0	0	0	0	0	0	15	0	0	1	0	1	0	0	0	0	0	0	888
1	1	4	1	1	3	0	75	1	0	0	3	0	0	0	0	0	0	0	0	4	0	0	1	6	61	1	2.7	12.2	1276.5	0	0	0	0	0	0	0	0	0	0	0	0	0	0	0	0	0	0	0	888
1	1	4	1	2	5	1	1	4	0	0	1	1	0	0	0	0	0	1	0	1	1	1	2	14	180	1	2.3	7.1	2188	0	0	0	0	0	0	0	0	0	0	0	0	0	0	0	0	0	0	0	888
0	3	1	1	1	8	0	1	2	0	0	3	0	0	0	0	0	0	0	0	4	0	0	1	30	409	1	2.3	7	486	1	0	0	0	0	0	0	14	0	0	1	0	0	0	1	0	0	0	0	888
1	1	1	1	1	5	1	75	2	0	0	3	0	0	0	0	0	0	0	0	4	0	1	1	69	184	1	2.15	10.2	2186.1	0	0	0	0	0	0	0	0	0	0	0	0	0	0	0	0	0	0	0	888
1	2	3	2	1	5	1	1	3	0	0	3	0	0	0	0	0	0	0	0	4	0	0	2	3	22	0	1.9	8.2	802	1	0	0	0	0	0	0	15	0	0	1	0	1	0	0	0	0	0	0	888
1	2	4	2	1	6	0	75	5	0	0	3	0	0	0	0	0	0	0	0	4	0	0	1	250	10	1	1.9	7.8	588	0	0	0	0	0	0	0	0	0	0	0	0	0	0	0	0	0	0	0	888
1	3	3	1	999	999	#NULL!	10	999	0	#NULL!	3	0	0	0	0	0	0	0	0	4	0	0	2	75	183	0	3.5	13.9	2765	0	0	0	0	0	0	0	0	0	0	0	0	0	0	0	0	0	0	0	888
1	1	3	1	1	2	1	75	2	0	#NULL!	1	0	0	0	0	0	0	0	0	4	0	1	1	25	14	1	3.1	11.5	1906	0	0	0	0	0	0	0	0	0	0	0	0	0	0	0	0	0	1	1	5
1	2	3	2	3	5	2	51	4	0	0	3	0	0	0	0	0	0	0	0	4	0	1	1	0	21	1	2.9	12.6	5679	0	0	0	0	0	0	0	0	0	0	0	0	0	0	0	0	0	0	0	888
1	2	1	2	1	5	1	1	5	0	0	2	0	0	0	0	0	0	0	0	4	0	0	1	2	15	0	2.6	11	1280.5	1	1	1	0	0	0	0	1	0	0	2	0	0	0	0	0	0	1	1	5
0	3	1	1	1	8	0	1	5	0	0	3	0	0	0	0	0	0	0	0	4	0	0	1	6	99	1	2.6	9.9	592	0	0	0	0	0	0	0	0	0	0	0	0	0	0	0	0	0	1	1	7
1	2	1	1	1	5	1	1	4	0	1	3	1	1	0	0	0	0	0	1	3	3	1	1	65	8	1	2.5	9.9	2038	1	0	0	0	0	0	0	15	0	0	1	0	1	0	0	0	0	0	0	888
0	1	1	1	1	6	0	1	4	0	0	3	1	0	0	1	0	0	0	0	1	1	1	1	8	31	1	2.5	9.3	1740	0	0	0	0	0	0	0	0	0	0	0	0	0	0	0	0	0	0	0	888
1	2	1	2	0	888	0	1	888	1	0	1	0	0	0	0	0	0	0	0	4	0	0	1	168	8	1	2.4	8	842.1	0	0	0	0	0	0	0	0	0	0	0	0	0	0	0	0	0	1	1	4
1	1	999	2	1	3	0	1	1	0	0	3	0	0	0	0	0	0	0	0	4	0	0	1	31	90	1	2.3	10	1201	0	0	0	0	0	0	0	0	0	0	0	0	0	0	0	0	0	0	0	888
1	3	1	2	1	5	1	1	3	0	0	2	0	0	0	0	0	0	0	0	4	0	0	1	7	59	1	1.2	7.6	1008	1	0	0	0	0	0	0	0	0	0	1	0	0	0	0	1	1	0	0	888
1	2	1	1	1	2	1	1	2	0	0	3	0	0	0	0	0	0	0	0	4	0	1	1	29	91	1	2.2	8.9	1648	0	0	0	0	0	0	0	0	0	0	0	0	0	0	0	0	0	0	0	888
0	2	1	1	999	4	#NULL!	51	2	0	0	2	0	0	0	0	0	0	0	0	4	0	1	1	55	16	1	2.2	9.1	1026.4	1	0	0	0	1	0	0	11	0	0	2	0	0	0	0	1	1	0	0	888
[truncated: 35 more columns]
